# Supplementary material for: Cerebroventricular Injection of Pgk1 Attenuates MPTP-Induced Neuronal Toxicity in Dopaminergic Cells in Zebrafish Brain in a Glycolysis-Independent Manner
Source: Int J Mol Sci. 2022 Apr 8;23(8):4150. doi: 10.3390/ijms23084150 (PMC9025024; doi:10.3390/ijms23084150)
Supplement: Supplementary file 1 [file ijms-23-04150-s001.zip]

Archive with 1 entries (1 files):
- ijms-1602654-supplementary.pdf
